# Supplementary material for: A comparative study of growth: different body weight trajectories in three species of the genus Eublepharis and their hybrids
Source: Sci Rep. 2018 Feb 8;8:2658. doi: 10.1038/s41598-018-19864-3 (PMC5805741; doi:10.1038/s41598-018-19864-3)
Supplement: Supplementary file 1 — Dataset 1 [file 41598_2018_19864_MOESM1_ESM.xlsx]

## Sheet: List1
A comparative study of growth: different body weight trajectories in three
species of the genus Eublepharis and their hybrids
Daniel Frynta, Jitka Jančúchová-Lásková, Petra Frýdlová and Eva Landová
Code	Species/population	a	K	T
4	D	44.1567	0.0212954	163.975
5	D	42.1638	0.0149846	212.75
6	M	47.9628	0.0137585	195.311
7	M	52.5562	0.0154952	187.507
8	D	29.0145	0.0181855	165.972
10	W	31.3366	0.0203024	137.564
11	D	33.4504	0.020545	160.232
12	D	27.9914	0.0185065	150.954
16	D	32.117	0.016806	173.34
18	D	29.9138	0.0195486	153.211
19	W	44.2405	0.0154895	170.107
20	W	32.4779	0.0189043	142.852
21	W	30.1862	0.0193599	144.362
22	W	44.3608	0.015202	173.918
23	W	22.7756	0.0183455	125.554
24	MxA	91.7645	0.00981557	275.372
25	MxA	96.889	0.00945422	294.345
28	MDxMD	38.5393	0.0174178	166.105
29	MxA	77.8662	0.0107901	254.013
30	D	36.3535	0.0203062	156.401
31	D	31.46	0.0218074	146.153
32	D	33.7444	0.0222448	146.733
33	WMxWM	38.7829	0.0212404	145.436
34	WMxWM	37.871	0.0103134	193.882
37	MxA	67.6752	0.0110903	232.87
38	M	61.7789	0.0115578	236.431
39	M	64.0644	0.00968885	264.282
40	WDxWD	31.8856	0.017395	150.233
41	WDxWD	31.2306	0.0179047	148.146
42	M	36.7134	0.0141577	178.241
43	W	36.8289	0.0210385	152.802
44	W	38.2673	0.0173441	170.453
45	W	34.2268	0.0196994	139.964
46	WMxWM	41.2327	0.0197849	154.477
47	WMxWM	36.6097	0.0215882	138.493
48	MxMA	44.1374	0.013682	183.338
49	MxMA	35.1378	0.0178727	138.706
50	MxA	88.7022	0.00918308	278.317
51	MxA	92.8671	0.00899436	276.915
54	D	57.2566	0.0122644	202.088
55	D	36.9826	0.0186739	151.11
56	D	25.26	0.0158742	145.718
57	W	23.6425	0.028719	99.6762
58	W	44.7636	0.00699333	295.69
59	W	36.1737	0.0138974	160.118
60	W	32.692	0.00969645	190.463
62	W	49.5844	0.0112477	218.181
63	W	36.6983	0.0186054	132.611
64	W	51.3608	0.0119945	200.382
65	W	65.4648	0.0100436	238.191
66	MxMA	66.9662	0.00933469	253.134
67	MxMA	77.7243	0.00992394	237.29
68	MxMA	57.575	0.00921739	237.002
69	MxA	75.4208	0.00994183	259.063
70	W	43.7437	0.0128619	186.029
71	W	44.1575	0.0169139	150.965
72	W	72.425	0.00878141	265.658
73	M	56.3546	0.0069461	277.365
74	D	29.2498	0.017694	135.238
75	D	29.1799	0.0184705	140.86
76	D	19.8238	0.0206846	111.911
77	D	28.8786	0.0182195	151.443
78	M	49.772	0.013116	176.511
79	M	63.5405	0.00895953	262.252
80	M	53.748	0.013497	178.538
81	M	47.1153	0.0139789	160.232
82	W	61.4057	0.0105774	230.258
83	W	36.6018	0.0164182	151.737
84	MDxMD	41.0113	0.0163207	144.663
85	M	57.1728	0.0117949	203.182
86	M	39.2544	0.0166245	150.855
87	M	58.8436	0.0113881	203.556
88	WMxWM	37.5708	0.0193375	131.114
89	WMxWM	32.4258	0.02365	116.413
90	WMxWM	38.2808	0.0150134	152.126
91	MxA	75.545	0.00771493	327.791
92	WDxWD	34.4878	0.0207478	123.278
93	WDxWD	26.0277	0.0236787	102.631
94	MxA	72.3067	0.0138468	191.109
95	WMxWM	37.3913	0.0161504	144.484
96	D	29.1062	0.018336	138.063
97	D	25.1395	0.0229756	114.616
98	M	36.3297	0.0228037	112.266
99	W	49.1238	0.0144643	148.635
100	W	58.5057	0.00863971	220.288
101	W	37.4003	0.0177914	137.051
102	W	42.3768	0.0191805	154.531
103	M	39.9632	0.0214784	128.144
104	W	31.9521	0.0179537	120.336
105	W	24.3757	0.0146005	129.311
107	M	48.7898	0.0176824	145.079
108	MxA	113.494	0.00610772	389.114
109	D	27.2514	0.02904	117.088
110	WxD	40.9497	0.0135688	189.528
111	MxMD	42.1433	0.0193093	135.552
112	MxMD	39.0474	0.0218461	121.134
113	MxA	120.889	0.00724194	335.756
114	M	42.967	0.0138888	172.785
115	M	51.9218	0.0121484	190.941
116	WDxWD	47.2468	0.0127374	169.224
117	WDxWD	40.9497	0.0135688	189.528
118	MxMA	75.8571	0.0087303	279.551
119	MxMA	68.9795	0.0101376	237.226
120	W	43.5182	0.0103748	227.252
121	MDxMD	28.8044	0.0192517	128.09
122	D	34.4469	0.0198971	144.355
123	D	32.1881	0.0182317	138.852
124	D	27.6811	0.0175738	147.127
125	W	37.3176	0.0135485	161.3
126	M	56.3982	0.00889689	236.838
127	M	62.6505	0.0102454	217.856
128	M	47.7117	0.0135209	172.72
129	M	68.2927	0.0103468	234.907
132	MWxMW	42.3144	0.0184847	125.621
133	MWxMW	37.8403	0.0178699	128.952
134	MxA	78.1261	0.00905466	247.932
135	MxA	93.3512	0.00819348	303.441
136	MxA	53.3625	0.0163061	152.01
137	MDxMD	32.5381	0.0264198	113.427
138	M	48.9731	0.0142081	159.62
139	M	58.729	0.0104187	204.114
140	M	26.7763	0.0090858	204.64
141	MxA	47.0669	0.0162559	148.106
142	MxA	47.3888	0.0170111	146.343
147	MWxMW	41.3914	0.0221301	121.542
148	MWxMW	43.6784	0.0190804	133.665
149	MxA	61.2974	0.0137069	171.07
150	MxA	54.5614	0.0176566	146.932
152	D	22.0828	0.0249431	108.061
153	MxA	41.2048	0.0289254	105.513
155	M	46.0148	0.0183259	136.545
156	M	51.694	0.0191168	143.334
157	WMxWM	32.2868	0.0229526	110.43
158	WMxWM	38.8119	0.0220719	119.079
159	MDxMD	41.135	0.0168119	140.114
160	MDxMD	42.3615	0.018697	146.886
161	MDxMD	37.8494	0.0257452	107.175
162	MDxMD	32.2764	0.0186014	118.761
163	MxMA	62.9347	0.0104425	208.489
164	MxA	75.5126	0.00697657	299.93
166	MxA	96.2511	0.00662181	332.726
167	M	45.321	0.0200941	117.797
168	M	45.2629	0.0196564	110.468
173	D	23.5645	0.0237534	82.2853
174	D	21.7194	0.0225994	84.5887
175	WDxWD	27.8756	0.0271453	73.0998
177	M	46.4572	0.00902474	190.305
178	M	30.2346	0.014302	101.265
180	W	34.1731	0.0182128	86.4213
181	D	28.2756	0.0224227	86.9883
183	M	35.7663	0.0327844	67.1233
186	MWxMW	36.1086	0.0206272	117.275
187	MxA	93.4885	0.00661279	315.843
188	MDxMD	37.2947	0.0206345	109.239
189	MDxMD	35.5988	0.0207165	103.039
190	MxA	77.9493	0.00844302	266.034
191	MxA	75.6771	0.00982201	242.552
192	MWxMW	43.4357	0.0146411	139.612
195	MxMA	73.9243	0.00952124	264.465
197	MxA	77.1452	0.00958863	251.735
198	MxA	88.7173	0.00442033	489.444
199	MxMA	104.268	0.00806061	320.418
200	MxA	85.0136	0.00649097	397.46
203	MDxMD	38.1569	0.0134281	209.631
204	M	38.66	0.0186585	134.145
205	M	43.7427	0.0153346	156.662
206	D	22.9917	0.0164667	187.184
208	WMxWM	38.1723	0.0126431	172.093
209	MxMA	50.5261	0.0125665	159.768
210	W	37.6053	0.0143834	184.474
211	MxMA	34.4308	0.014151	124.939
212	A	103.465	0.00483115	474.967
213	D	32.0696	0.0157216	141.146
214	MxMA	32.6427	0.0152663	107.987
215	MxMA	36.8267	0.0120197	139.501
216	D	28.6481	0.0170494	134.657
217	A	91.6062	0.0058446	329.74
218	A	130.603	0.00556783	426.482
221	MxMA	38.2763	0.0119453	152.235
225	D	34.5758	0.0149228	149.811
226	D	29.3298	0.0133954	156.024
227	A	106.253	0.00584116	349.927
228	D	41.6782	0.0138437	166.615
230	D	31.5762	0.0144678	118.925
231	D	27.1934	0.0184707	99.9139
232	A	100.47	0.00631764	338.435
233	D	23.5978	0.0161865	160.924
235	M	52.5339	0.0127043	172.79
236	MxD	33.9824	0.00986485	213.917
237	WxD	32.5665	0.0111429	147.359
238	WxD	26.1897	0.00937145	140.463
239	MxW	48.8241	0.0130592	139.736
240	MxD	43.0304	0.0157236	122.019
241	MxD	42.5747	0.0163951	126.547
242	WxM	23.8468	0.00887397	159.566
243	WxM	35.6962	0.0259043	105.699
244	W	38.0664	0.0146574	163.919
245	WxD	32.2743	0.0270825	103.925
246	WxD	47.3025	0.019029	151.578
247	M	39.5471	0.0121062	223.645
248	M	36.4079	0.0178671	120.025
249	MxD	34.6506	0.0247802	99.9066
250	MxD	40.692	0.015279	109.816
251	M	47.6811	0.0121065	154.645
252	W	30.869	0.0125992	154.064
253	W	22.2357	0.00805371	99.0002
254	M	31.5701	0.00937285	185.837
255	MAxMA	36.5459	0.0102236	178.516
256	MxW	34.328	0.00983812	231.74
257	MxW	38.0382	0.0148353	134.558
258	MxD	30.7807	0.013643	180.491
259	W	34.9308	0.0188644	157.909
260	MxW	57.2111	0.0116558	176.927
261	MxD	43.9136	0.0103328	149.808
262	WxD	35.8206	0.00905552	137.962
263	MAxM	42.3545	0.00430935	245.862
264	MxD	47.1889	0.011953	249.234
265	MxD	37.77	0.00799355	177.981
266	MxW	41.8505	0.0155659	172.353
267	MxD	46.1071	0.00814842	233.908
268	MxW	42.304	0.0188192	125.223
269	A	74.4105	0.00455701	367.446
270	D	32.0193	0.0174273	134.33
271	MxD	27.6068	0.00815268	145.985
272	MxD	47.0118	0.0140701	145.044
273	MxD	43.4823	0.0206719	142.306
274	M	69.0903	0.00680186	276.994
275	M	50.1128	0.0149651	133.457
276	MxW	46.804	0.00967826	205.516
277	MxW	52.2977	0.0176437	139.302
278	MxW	43.8763	0.0141329	157.499
279	W	33.1058	0.0191782	130.973
280	MxD	57.1356	0.0105017	190.739
281	MxW	56.1788	0.00901832	216.909
282	MxW	44.2965	0.00882774	240.215
284	MxW	47.6241	0.0201036	136.993
287	MAxM	53.9277	0.0132637	152.808
288	MAxM	57.7584	0.00757856	143.748
289	M	57.6779	0.00591488	395.856
290	MAxM	40.0748	0.0118338	214.385
291	M	50.2648	0.0109847	195.391
292	M	43.6085	0.0170905	130.549
294	M	52.8585	0.0188005	141.1
296	MAxM	34.9893	0.0279305	94.0374
297	MxD	53.1057	0.0152979	152.071
300	MxD	50.6667	0.0199713	126.531
305	W	35.4203	0.0240945	173.116
307	MAxM	43.9603	0.013449	123.661
308	MAxM	51.2434	0.012413	185.089
309	M	55.8181	0.00617389	350.515
310	M	34.6658	0.0205518	89.568
311	DxM	21.2389	0.0211977	118.711
314	M	27.6471	0.030939	63.9657
315	M	63.0977	0.0174561	181.811
316	M	68.3651	0.00672278	360.204
317	MxW	45.4521	0.0187241	128.879
318	MxW	41.6027	0.0246584	104.08
320	MxD	33.1981	0.0124221	159.775
324	M	66.1126	0.0187813	142.685
326	D	24.2413	0.0210311	138.817
332	DxM	35.0603	0.00466373	354.214
333	MAxM	51.3189	0.0105174	172.733
335	D	20.7982	0.0408658	72.4061
336	W	32.9262	0.00703012	215.861
337	W	41.1224	0.0144205	165.062
339	MAxM	37.0328	0.0150818	94.8579
340	MAxM	39.3297	0.0148984	128.231
